# Supplementary material for: A replenishable peritoneal implant for localized delivery and peritoneal fluid sampling in ovarian cancer
Source: Device. Author manuscript; Available in PMC 2026 Apr 4. (PMC13048345; doi:10.1016/j.device.2026.101050)
Supplement: 4 [file NIHMS2154242-supplement-4.zip]

Archive with 1 entries (1 files):
- Sheedy et al_positive mould.stl
